# Supplementary material for: Dehydrated Human Amnion-Chorion Membrane Extracts Can Ameliorate Interstitial Cystitis in Rats by Down-Regulating Inflammatory Cytokines and Protein Coding Genes: A Preclinical Study
Source: Life (Basel). 2022 Oct 25;12(11):1693. doi: 10.3390/life12111693 (PMC9694506; doi:10.3390/life12111693)
Supplement: Supplementary file 1 [file life-12-01693-s001.zip]

Archive with 1 entries (1 files):
- life-1822953-supplementary.pdf
